# Supplementary material for: Genomic Dissection through Whole-Genome Resequencing of Five Local Pig Breeds from Shanghai, China
Source: Animals (Basel). 2023 Dec 1;13(23):3727. doi: 10.3390/ani13233727 (PMC10705062; doi:10.3390/ani13233727)
Supplement: Supplementary file 1 [file animals-13-03727-s001.zip]

Archive with 4 entries (3 files):
- Supplementary Materials/
- Supplementary Materials/Supplementary DATA_S1. The information of whole genome sequencing samples and downloaded sequencing data.xlsx
- Supplementary Materials/Supplementary DATA_S2. Selection signature detection between commercial population and Shanghai indigenous breed population.xlsx
- Supplementary Materials/Supplementary DATA_S3. Polymorphism information of the MSRB3 gene in this study pig populations.xlsx
