# Supplementary material for: Genomic Dissection through Whole-Genome Resequencing of Five Local Pig Breeds from Shanghai, China
Source: Animals (Basel). 2023 Dec 1;13(23):3727. doi: 10.3390/ani13233727 (PMC10705062; doi:10.3390/ani13233727)
Supplement: Supplementary file 1 [file animals-13-03727-s001.zip › Supplementary Materials/Supplementary DATA_S1. The information of whole genome sequencing samples and downloaded sequencing data.xlsx]

## Sheet: 150 WGS samples information
No.	Sample_ID	*tube_ID	Sampling_ID	Breed	Gender	Sample type	Clean_reads_number	Align_reads_number	Align_rate	Insert_size_average	Average_depth(X)	Coverage(%)	Coverage_5X(%)	Coverage_10X(%)
1	PD1	251	XA0071408	PD	♂	Blood	221382998	198958702	89.87	195	10.73	97.08	86.72	53.3
2	PD2	8359	XA0052309	PD	♂	Blood	206233338	205386805	99.59	214	11.77	97.31	89.17	61.29
3	PD3	59	XA0052396	PD	♂	Blood	297400530	295394555	99.33	230	16.89	97.76	94.51	82.95
4	PD4	8525	XA0052436	PD	♂	Blood	224501488	223862234	99.72	214	12.84	97.46	91.1	68.37
5	PD5	6425	XA0051491	PD	♂	Blood	244548694	237236523	97.01	219	13.55	97.51	91.7	71.41
6	PD6	101	XA0052360	PD	♂	Blood	192531932	192029303	99.74	212	10.96	97.15	87.26	55.6
7	PD7	9377	XA0052373	PD	♂	Blood	201490316	201042128	99.78	234	11.65	97.3	89.07	61.1
8	PD8	113	XA0051702	PD	♂	Blood	226714348	225794698	99.59	225	13.04	97.44	91.16	69.22
9	PD9	169	XA0052355	PD	♂	Blood	214926622	212210337	98.74	227	12.23	97.37	90.08	64.76
10	PD10	127	XA0052474	PD	♂	Blood	212386692	210226094	98.98	237	12.17	97.55	90.99	65
11	PD11	48	XA0071286	PD	♀	Blood	264007082	263552980	99.83	198	14.83	97.23	93.16	77.77
12	PD12	366	XA0052462	PD	♀	Blood	201063512	200049351	99.5	225	11.55	97.08	89.76	61.19
13	PD13	8397	XA0052365	PD	♀	Blood	216862368	216293285	99.74	228	12.49	97.08	91.2	67.47
14	PD14	316	XA0052388	PD	♀	Blood	190923232	181077459	94.84	196	10.1	96.74	85.95	49.41
15	PD15	7034	XA0052430	PD	♀	Blood	191200448	190148320	99.45	261	11.05	97.13	89.57	58.36
16	PD16	7622	XA0052214	PD	♀	Blood	246286094	245463119	99.67	213	14.11	97.24	93.04	75.39
17	PD17	9104	XA0044441	PD	♀	Blood	199274418	198631706	99.68	227	11.48	97.05	89.82	61.04
18	PD18	244	XA0052382	PD	♀	Blood	228470490	225318354	98.62	220	12.91	97.22	92.39	70.28
19	PD19	7186	XA0044452	PD	♀	Blood	189439652	189012034	99.77	234	10.96	96.9	88.64	57.25
20	PD20	8574	XA0052437	PD	♀	Blood	243019858	242432519	99.76	238	14.08	97.27	93.33	76.21
21	PD21	6349	XA0052413	PD	♀	Blood	252359936	251713971	99.74	206	14.09	97.22	92.76	75.05
22	PD22	9230	XA0052398	PD	♀	Blood	193115772	192674721	99.77	228	11.12	97.01	89.01	58.24
23	PD23	306	XA0071201	PD	♀	Blood	276898690	276225801	99.76	231	15.91	97.46	94.17	81.32
24	PD24	6228	XA0044438	PD	♀	Blood	221379888	220343430	99.53	209	12.48	97.08	90.88	66.74
25	PD25	96	XA0071216	PD	♀	Blood	188115736	186619113	99.2	218	10.79	96.8	87.84	55.49
26	PD26	214	XA0051516	PD	♀	Blood	193041298	192697448	99.82	219	11.08	97.09	89.7	58.08
27	PD27	266	XA0052324	PD	♀	Blood	192928610	191479586	99.25	237	11.12	97.05	89.34	58.45
28	PD28	292	XA0051430	PD	♀	Blood	206879838	185255727	89.55	196	9.96	96.77	85.4	47.17
29	PD29	8232	XA0051596	PD	♀	Blood	200152736	199674600	99.76	219	11.43	97	89.29	60.17
30	PD30	9220	XA0071310	PD	♀	Blood	198645528	198263436	99.81	228	11.48	97.13	90.06	60.59
31	SW1	Y77464202	Y77464202	SW	♀	Blood	245971226	245455437	99.79	238	14.12	97.3	93	75.41
32	SW2	Y77464750	Y77464750	SW	♀	Blood	263167538	262601463	99.78	228	15.01	97.37	94	79.6
33	SW3	Y77464339	Y77464339	SW	♀	Blood	215696684	215263664	99.8	256	12.45	97.26	91.49	67.04
34	SW4	Y77464216	Y77464216	SW	♀	Blood	217923814	217397350	99.76	250	12.51	97.24	91.43	66.95
35	SW5	Y77465013	Y77465013	SW	♀	Blood	232659420	232158011	99.78	260	13.43	97.26	92.62	73.01
36	SW6	Y77464376	Y77464376	SW	♀	Blood	206264054	205852832	99.8	254	11.91	97.19	90.73	63.57
37	SW7	Y77464317	Y77464317	SW	♀	Blood	244987084	244484273	99.79	245	14.13	97.33	93.19	76.02
38	SW8	Y77464316	Y77464316	SW	♀	Blood	233650036	233147391	99.78	258	13.52	97.25	92.51	73.07
39	SW9	Y77464338	Y77464338	SW	♀	Blood	231539340	231096658	99.81	245	13.33	97.23	92.28	71.92
40	SW10	Y77464457	Y77464457	SW	♀	Blood	206396778	205987934	99.8	254	11.96	97.16	90.73	64.07
41	SW11	Y77464464	Y77464464	SW	♂	Blood	242696332	242141508	99.77	230	13.89	97.61	92.3	73.21
42	SW12	Y77464426	Y77464426	SW	♂	Blood	247574000	247074954	99.8	226	14.12	97.68	92.77	74.27
43	SW13	Y77464456	Y77464456	SW	♂	Blood	233705714	233200689	99.78	255	13.43	97.56	91.91	71.32
44	SW14	Y77464446	Y77464446	SW	♂	Blood	220912628	220419994	99.78	250	12.7	97.45	90.68	66.87
45	SW15	Y77464275	Y77464275	SW	♂	Blood	211612088	211210667	99.81	238	12.19	97.49	90.49	64.43
46	SW16	Y77464463	Y77464463	SW	♂	Blood	209559078	209100320	99.78	254	12.09	97.54	90.23	63.73
47	SW17	Y77464236	Y77464236	SW	♂	Blood	238771672	238264291	99.79	251	13.75	97.61	92.38	73.04
48	SW18	Y77464271	Y77464271	SW	♂	Blood	211532542	211099354	99.8	255	12.21	97.43	90.2	64.35
49	SW19	Y77464219	Y77464219	SW	♂	Blood	223921492	223432326	99.78	256	12.92	97.5	91.28	68.78
50	SW20	Y77464267	Y77464267	SW	♂	Blood	219068758	218634937	99.8	247	12.66	97.48	90.81	66.99
51	SW21	Y76123197	Y76123197	SW	♀	Blood	224449706	223988591	99.79	248	12.98	97.25	92.23	70.49
52	SW22	Y76122136	Y76122136	SW	♀	Blood	243999852	243545335	99.81	239	14.06	97.4	93.23	75.79
53	SW23	Y76123230	Y76123230	SW	♀	Blood	251152684	250649734	99.8	243	14.45	97.38	93.57	77.58
54	SW24	Y76123223	XA0052505	SW	♀	Blood	179591128	179189942	99.78	229	10.29	97.13	87.95	50.85
55	SW25	Y76123319	Y76123319	SW	♀	Blood	229384734	228887002	99.78	256	13.23	97.25	92.32	71.55
56	SW26	Y77464225	Y77464225	SW	♂	Blood	226465592	226044519	99.81	245	13.09	97.48	91.3	69.39
57	SW27	Y77464228	Y77464228	SW	♂	Blood	200974840	200553984	99.79	252	11.57	97.41	89.2	60.14
58	SW28	Y77464264	Y77464264	SW	♂	Blood	235861136	235355152	99.79	253	13.66	97.54	92.03	72.38
59	SW29	Y77464224	Y77464224	SW	♂	Blood	221686572	221231577	99.79	255	12.82	97.52	91.22	68.27
60	SW30	Y77464209	Y77464209	SW	♂	Blood	255782910	255234583	99.79	255	14.79	97.66	93	77.05
101	SW31	2228	XA0052448	SW	♀	Blood	225682892	225215259	99.79	240	13.05	97.31	92.39	70.77
61	FJ1	A2366	A2366	FJ	♀	Blood	234426630	233947715	99.8	248	13.51	97.23	92.36	72.55
62	FJ2	A3308	XA0052316	FJ	♀	Blood	228831986	228414372	99.82	235	13.11	97.36	92.66	70.8
63	FJ3	B4146	B4146	FJ	♀	Blood	255106716	254624370	99.81	217	14.43	97.31	93.38	76.47
64	FJ4	C2324	C2324	FJ	♀	Blood	251161542	250699732	99.82	220	14.25	97.29	93.2	75.59
65	FJ5	D2308	XA0052378	FJ	♀	Blood	185061758	184753233	99.83	222	10.62	97.08	88.27	53.39
66	FJ6	E4326	XA0051581	FJ	♀	Blood	181021604	180630947	99.78	223	10.35	97.04	87.69	50.74
67	FJ7	QT2188	QT2188	FJ	♀	Blood	230853938	230325294	99.77	246	13.35	97.22	92.47	72.18
68	FJ8	QT3344	XA0052401	FJ	♀	Blood	192708972	192327977	99.8	237	11.11	97.18	89.49	57.19
69	FJ9	QT5336	QT5336	FJ	♀	Blood	202269530	201866802	99.8	254	11.69	97.16	90.36	61.86
70	FJ10	QT6316	QT6316	FJ	♀	Blood	222324672	221899298	99.81	250	12.83	97.21	91.75	68.86
71	FJ11	A0201	XA0052568	FJ	♀	Blood	257840852	257380704	99.82	231	14.77	97.42	94.08	78.81
72	FJ12	A0203	A0203	FJ	♀	Blood	232843984	232395829	99.81	245	13.4	97.23	92.55	72.71
73	FJ13	B0003	B0003	FJ	♀	Blood	204707946	204324559	99.81	246	11.78	97.05	89.95	61.55
74	FJ14	B0017	B0017	FJ	♀	Blood	207704068	207307729	99.81	249	11.94	97.13	90.69	63.33
75	FJ15	C0002	C0002	FJ	♀	Blood	186574590	186195971	99.8	257	10.8	96.98	88.67	55.3
76	FJ16	C0017	C0017	FJ	♀	Blood	194747986	194351411	99.8	248	11.17	97.06	89.23	57.38
77	FJ17	D0001	D0001	FJ	♀	Blood	221244954	220803066	99.8	252	12.7	97.2	91.67	68.16
78	FJ18	D0253	D0253	FJ	♀	Blood	213739730	213333812	99.81	241	12.32	97.14	91.25	65.97
79	FJ19	E0152	XA0052458	FJ	♀	Blood	223679262	223224491	99.8	246	12.87	97.31	92.5	69.77
80	FJ20	E0155	E0155	FJ	♀	Blood	214144776	213745249	99.81	241	12.29	97.2	91.27	65.68
81	FJ21	A3307	XA0052494	FJ	♂	Blood	211133034	210737507	99.81	234	12.18	97.59	90.93	64.44
82	FJ22	A3311	A3311	FJ	♂	Blood	217837872	217385930	99.79	251	12.56	97.5	90.76	66.43
83	FJ23	B5305	B5305	FJ	♂	Blood	221907238	221482748	99.81	248	12.84	97.49	91.26	68.35
84	FJ24	B5439	B5439	FJ	♂	Blood	230752072	230304135	99.81	251	13.36	97.51	91.62	70.77
85	FJ25	C1303	C1303	FJ	♂	Blood	210296292	209908879	99.82	250	12.15	97.38	90.03	63.74
86	FJ26	C1319	C1319	FJ	♂	Blood	205685030	205305762	99.82	241	11.85	97.37	89.74	61.97
87	FJ27	D2301	D2301	FJ	♂	Blood	199116378	198717064	99.8	248	11.47	97.34	88.8	59.12
88	FJ28	D2303	D2303	FJ	♂	Blood	195654506	195235850	99.79	259	11.33	97.37	88.94	58.83
89	FJ29	E4317	E4317	FJ	♂	Blood	190233936	189820792	99.78	254	10.95	97.32	88	55.62
90	FJ30	E6313	E6313	FJ	♂	Blood	207097494	206632360	99.78	253	11.96	97.43	89.69	62.71
91	MMS1	2177	XA0071171	MMS	♂	Blood	221120822	220657226	99.79	215	12.64	97.4	90.54	66.61
92	MMS2	2179	XA0051671	MMS	♂	Blood	203436844	203011348	99.79	222	11.68	97.42	89.7	61.27
93	MMS3	2306	XA0052520	MMS	♀	Blood	232002838	231665439	99.85	201	13.06	97.4	90.94	68.76
94	MMS4	2308	XA0071202	MMS	♀	Blood	317812008	316834914	99.69	227	18.14	97.82	95.17	86.07
95	MMS5	2167	XA0071253	MMS	♂	Blood	184326230	181876916	98.67	219	10.4	97.02	87.81	51.74
96	MMS6	2165	XA0051719	MMS	♂	Blood	208549204	206864532	99.19	229	11.84	97.36	89.51	61.74
97	MMS7	2276	XA0051584	MMS	♀	Blood	219981204	219547353	99.8	223	12.56	97.15	91.56	67.26
98	MMS8	2153	XA0051678	MMS	♂	Blood	199262388	198890215	99.81	217	11.38	96.96	89.26	59.46
99	MMS9	2147	XA0052390	MMS	♂	Blood	196200296	195802858	99.8	227	11.25	97.26	88.52	57.93
100	MMS10	2234	XA0052499	MMS	♀	Blood	241849214	241419263	99.82	214	13.84	97.47	91.9	72.57
102	MMS12	2236	XA0052384	MMS	♀	Blood	196169074	193864295	98.83	231	11.18	97.02	89.35	58.36
103	MMS13	2214	XA0052363	MMS	♀	Blood	171097948	170098045	99.42	237	9.76	96.92	85.45	46.42
104	MMS14	2208	XA0052348	MMS	♀	Blood	268169434	265871815	99.14	244	15.37	97.43	94.22	81
105	MMS15	2169	XA0052443	MMS	♂	Blood	178316140	177935160	99.79	238	10.25	97.05	87.61	50.65
106	MMS16	2171	XA0052302	MMS	♂	Blood	217896584	215105476	98.72	222	12.31	97.06	90.61	65.68
107	MMS17	2290	XA0052481	MMS	♀	Blood	196522188	194138997	98.79	244	11.22	97.06	89.15	58.52
108	MMS18	2003	XA0051423	MMS	♂	Blood	191743022	190395263	99.3	208	10.76	97.49	87.15	53.62
109	MMS19	2368	XA0052392	MMS	♀	Blood	244519578	241833017	98.9	232	13.87	97.33	92.9	74.11
110	MMS20	2316	XA0051567	MMS	♀	Blood	220928880	219919479	99.54	233	12.67	97.26	92.14	68.44
111	MMS21	2191	XA0051524	MMS	♂	Blood	209524142	205252078	97.96	216	11.7	97.1	90	61.96
112	MMS22	2184	XA0051477	MMS	♀	Blood	177195326	176906306	99.84	217	10.16	96.76	86.08	49.89
113	MMS23	2188	XA0051558	MMS	♀	Blood	237633722	237190179	99.81	210	13.4	97.39	91.19	70.18
114	MMS24	2139	XA0051595	MMS	♂	Blood	258848988	255457435	98.69	240	14.65	97.73	93.58	77.11
115	MMS25	2232	XA0052304	MMS	♀	Blood	259323996	258855854	99.82	221	14.84	97.26	93.29	78.12
116	MMS26	2101	XA0052269	MMS	♂	Blood	661825432	660522069	99.8	223	37.5	97.74	97.11	96.16
117	MMS27	2168	XA0051499	MMS	♀	Blood	196160970	195788076	99.81	226	11.22	96.99	89.12	58.68
118	MMS28	2036	XA0051573	MMS	♀	Blood	239994706	239590687	99.83	227	13.7	97.63	92.51	72.61
119	MMS29	2024	XA0051427	MMS	♀	Blood	225189960	224760831	99.81	216	12.84	97.21	91.69	68.51
120	MMS30	2030	XA0052370	MMS	♀	Blood	224602612	223378363	99.45	221	12.82	97.44	90.71	67.39
121	SHW1	7105	XA0051994	SHW	♂	Blood	275047692	274647391	99.85	223	15.85	97.93	94.59	81.23
122	SHW2	6823	XA0051497	SHW	♂	Blood	176814362	176517278	99.83	222	10.19	97.17	85.8	50.21
123	SHW3	7147	XA0051485	SHW	♂	Blood	175858206	175461469	99.77	215	10.09	97.15	85.27	48.76
124	SHW4	6437	XA0071344	SHW	♂	Blood	181415116	180948838	99.74	240	10.49	97.49	87.59	52.43
125	SHW5	7091	XA0051571	SHW	♂	Blood	173550584	172459955	99.37	235	9.92	97.31	84.99	47.35
126	SHW6	7073	XA0051650	SHW	♂	Blood	231080812	230575508	99.78	232	13.32	97.75	92.31	70.9
127	SHW7	7037	XA0051590	SHW	♂	Blood	248100660	247570010	99.79	237	14.37	97.92	93.73	76.48
128	SHW8	7097	XA0051577	SHW	♂	Blood	200015092	199551644	99.77	238	11.57	97.45	89.07	60.18
129	SHW9	7061	XA0051450	SHW	♂	Blood	210096788	209744005	99.83	235	12.13	97.67	90.24	63.51
130	SHW10	7085	XA0051521	SHW	♂	Blood	168738040	168394925	99.8	211	9.63	97.05	83.88	44.86
131	SHW11	7219	XA0051520	SHW	♂	Blood	230666186	230090637	99.75	202	12.98	97.59	91.13	68.25
132	SHW12	7211	XA0044457	SHW	♂	Blood	205504356	205069472	99.79	215	11.8	97.46	89.33	61.27
133	SHW13	79-7820-8.30	XA0051615	SHW	♀	Blood	288185658	287704872	99.83	228	16.58	97.65	95.27	84.89
134	SHW14	81-7348-8.30	XA0051507	SHW	♀	Blood	254298612	253480023	99.68	195	14.05	97.38	92.93	74.79
135	SHW15	213-6066-8.28	XA0051549	SHW	♀	Blood	190041944	189656658	99.8	223	10.93	97.11	88.54	56.11
136	SHW16	202-6512-8.27	XA0071374	SHW	♀	Blood	193580662	189188782	97.73	236	10.91	97.31	89.58	56.3
137	SHW17	211-8180	XA0071220	SHW	♀	Blood	193395500	193064899	99.83	230	11.14	97.65	89.09	56.8
138	SHW18	107-6374	XA0051443	SHW	♀	Blood	230418482	229929228	99.79	217	13.2	97.33	92.28	71.33
139	SHW19	204-7868-9.1	XA0051722	SHW	♀	Blood	211268742	209378125	99.11	227	12.1	97.28	90.83	64.67
140	SHW20	83-6342-8.30	XA0051680	SHW	♀	Blood	215186290	214802539	99.82	228	12.4	97.24	91.08	66.2
141	SHW21	31-8254-8.24	XA0045489	SHW	♀	Blood	248865702	248371195	99.8	234	14.19	97.91	93.66	75.63
142	SHW22	80-7038-8.30	XA0051547	SHW	♀	Blood	370460264	369677407	99.79	230	21.26	97.67	95.77	90.78
143	SHW23	206-7862-9.1	XA0071299	SHW	♀	Blood	214389904	213953646	99.8	224	12.27	97.45	92.24	65.94
144	SHW24	201-6300-8.27	XA0051471	SHW	♀	Blood	230623550	230220548	99.83	215	13.2	97.3	92.21	71.37
145	SHW25	196-7538-8.20	XA0071208	SHW	♀	Blood	224652978	223015809	99.27	235	12.91	97.38	92.12	69.42
146	SHW26	194-6320-8.15	XA0051604	SHW	♀	Blood	216404640	215968568	99.8	227	12.44	97.26	91.2	66.56
147	SHW27	111-8164	XA0051546	SHW	♀	Blood	232380370	231834510	99.77	228	13.35	97.32	92.28	71.69
148	SHW28	193-8226-8.15	XA0071214	SHW	♀	Blood	252058772	251470711	99.77	229	14.54	97.57	94	77.88
149	SHW29	192-6146-8.15	XA0051587	SHW	♀	Blood	231690412	230477572	99.48	210	13.19	97.33	92.18	70.87
150	SHW30	197-6400-8.25	XA0051697	SHW	♀	Blood	256987722	256482081	99.8	211	14.52	97.33	92.93	76.18

## Sheet: Duroc-Landrace-Yorkshire
Duroc
SRA	SRR	Sample name	Sample_ID	Breed	Continent	Country	Declared sex	Project	Sample provider institute	Sample provider name	Tissure	Clean_reads_number	Align_reads_number	Align_rate	Insert_size_average	Average_depth(X)	Coverage(%)	Coverage_5X(%)	Coverage_10X(%)
SRS703257	SRR1577858	1729	Duroc_1	Duroc	Asia	Koera	missing	PRJNA260763	Seoul National University	Kang Seok Seo	muscle	213122492	212100683	99.52	448	8.31	97.51	83.05	30.46
SRS703258	SRR1577860	1735	Duroc_2	Duroc	Asia	Koera	missing	PRJNA260763	Seoul National University	Kang Seok Seo	muscle	379336808	377628031	99.55	462	14.52	97.83	95.74	80.42
SRS703259	SRR1577862	1795	Duroc_3	Duroc	Asia	Koera	missing	PRJNA260763	Seoul National University	Kang Seok Seo	muscle	374066858	372497200	99.58	458	13.92	97.99	95.73	78.88
SRS703260	SRR1577863	1933	Duroc_4	Duroc	Asia	Koera	missing	PRJNA260763	Seoul National University	Kang Seok Seo	muscle	371739522	370535412	99.68	476	4.34	94.76	37.34	2.38
SRS703261	SRR1577864	1964	Duroc_5	Duroc	Asia	Koera	missing	PRJNA260763	Seoul National University	Kang Seok Seo	muscle	369521356	368418800	99.7	469	4.8	95.57	45.31	3.79
SRS703262	SRR1577865	24-64	Duroc_6	Duroc	Asia	Koera	missing	PRJNA260763	Seoul National University	Kang Seok Seo	muscle	347114782	345440670	99.52	475	13.22	97.79	95.17	74.64
SRS703263	SRR1577866	24-78	Duroc_7	Duroc	Asia	Koera	missing	PRJNA260763	Seoul National University	Kang Seok Seo	muscle	350189944	347459363	99.22	356	13.05	97.7	91.26	64.29
SRS703264	SRR1577867	25-24	Duroc_8	Duroc	Asia	Koera	missing	PRJNA260763	Seoul National University	Kang Seok Seo	muscle	357507010	354285771	99.1	373	13.46	97.85	94.8	72.16
SRS703265	SRR1577868	25-78	Duroc_9	Duroc	Asia	Koera	missing	PRJNA260763	Seoul National University	Kang Seok Seo	muscle	324275262	322884368	99.57	490	12.49	97.66	92.03	66.76
SRS703266	SRR1577869	25-80	Duroc_10	Duroc	Asia	Koera	missing	PRJNA260763	Seoul National University	Kang Seok Seo	muscle	317775286	316087195	99.47	469	12.25	97.63	90.61	62.69
SRS703267	SRR1577870	26-23	Duroc_11	Duroc	Asia	Koera	missing	PRJNA260763	Seoul National University	Kang Seok Seo	muscle	371473096	369933592	99.59	472	14.04	97.83	95.76	79.69
SRS703271	SRR1577871	26-66	Duroc_12	Duroc	Asia	Koera	missing	PRJNA260763	Seoul National University	Kang Seok Seo	muscle	358041598	356742918	99.64	481	12.16	97.7	93.46	67.69
SRS703272	SRR1577872	27-20	Duroc_13	Duroc	Asia	Koera	missing	PRJNA260763	Seoul National University	Kang Seok Seo	muscle	381421694	380049171	99.64	474	12.34	97.79	94.53	69.19
SRS703273	SRR1577873	27-78	Duroc_14	Duroc	Asia	Koera	missing	PRJNA260763	Seoul National University	Kang Seok Seo	muscle	325809360	324171702	99.5	467	12.54	97.75	93.79	68.78
SRS703274	SRR1577875	27-81	Duroc_15	Duroc	Asia	Koera	missing	PRJNA260763	Seoul National University	Kang Seok Seo	muscle	354879808	353298512	99.55	461	13.45	97.79	95.29	76.29
SRS703275	SRR1577876	DAA8330	Duroc_16	Duroc	Asia	Koera	missing	PRJNA260763	Seoul National University	Kang Seok Seo	muscle	324191332	322605831	99.51	483	12.54	97.72	93.46	67.96
SRS703276	SRR1577877	DAA8623	Duroc_17	Duroc	Asia	Koera	missing	PRJNA260763	Seoul National University	Kang Seok Seo	muscle	336290962	334562566	99.49	453	13.03	97.8	94	70.53
SRS703277	SRR1577878	DAA9119	Duroc_18	Duroc	Asia	Koera	missing	PRJNA260763	Seoul National University	Kang Seok Seo	muscle	324838888	323302731	99.53	495	12.56	97.76	93.47	67.83
SRS703278	SRR1577879	DAA9736	Duroc_19	Duroc	Asia	Koera	missing	PRJNA260763	Seoul National University	Kang Seok Seo	muscle	357147822	355218806	99.46	359	13.02	97.71	92.15	64.96
SRS703279	SRR1577880	DAA9738	Duroc_20	Duroc	Asia	Koera	missing	PRJNA260763	Seoul National University	Kang Seok Seo	muscle	337716866	335892992	99.46	386	12.57	97.68	91.24	65.41
SRS2043289	SRR5336671、72	Durocs_50	Duroc_21	Duroc	Asia	China	F	PRJNA378496	China Agricultural University	Jian-Feng Liu	ear	344814020	342741366	99.4	284	12.94	97.8	94.71	72.78
SRS2043844	SRR5337425、26	Durocs_49	Duroc_22	Duroc	Asia	China	F	PRJNA378496	China Agricultural University	Jian-Feng Liu	ear	321732792	319810793	99.4	290	11.96	97.72	93.26	64.94
SRS2043851	SRR5337627	Durocs_52	Duroc_23	Duroc	Asia	China	F	PRJNA378496	China Agricultural University	Jian-Feng Liu	ear	158462030	157677849	99.51	303	5.98	96.78	63.95	10.01
SRS2043855	SRR5337651、52	Durocs_53	Duroc_24	Duroc	Asia	China	F	PRJNA378496	China Agricultural University	Jian-Feng Liu	ear	319148256	317617433	99.52	283	12.1	97.74	93.13	65.28
SRS2043859	SRR5337660、61	Durocs_54	Duroc_25	Duroc	Asia	China	F	PRJNA378496	China Agricultural University	Jian-Feng Liu	ear	295543844	294197163	99.54	283	11.32	97.67	92.06	59.98
SRS2043983	SRR5337834、35	Durocs_115	Duroc_26	Duroc	Asia	China	F	PRJNA378496	China Agricultural University	Jian-Feng Liu	ear	282208782	281050166	99.59	486	10.93	97.26	91.33	59.73
SRS2045986	SRR5341269、70、71	Durocs_60	Duroc_27	Duroc	Asia	China	F	PRJNA378496	China Agricultural University	Jian-Feng Liu	ear	268001296	266734577	99.53	287	10.22	97.6	88.68	49.98
SRS2053398	SRR5351767	Durocs_47	Duroc_28	Duroc	Asia	China	F	PRJNA378496	China Agricultural University	Jian-Feng Liu	ear	176957486	175965688	99.44	284	6.64	96.99	70.22	16.1
SRS2058801	SRR5357801、02	Durocs_26	Duroc_30	Duroc	Asia	China	F	PRJNA378496	China Agricultural University	Jian-Feng Liu	ear	274743990	273460861	99.53	287	10.48	97.49	87.48	51.7
SRS3279681	SRR7142641、42、43	Durocs_57	Duroc_32	Duroc	Asia	China	F	PRJNA378496	China Agricultural University	Jian-Feng Liu	ear	253466856	252221073	99.51	284	9.72	97.58	87.1	45.48
SRS4099336	SRR8270382	Blood-D	Duroc_33	Duroc	Asia	China	M	PRJNA507853	Sichuan Agricultural University	Yu Lin	Blood	829533372	826052101	99.58	474	30.97	98.35	97.97	96.77
Landrace
SRA	SRR	Sample name	Sample_ID	Breed	Continent	Country	Gender	Project	Sample provider institute	Sample provider name	Tissure	Clean_reads_number	Align_reads_number	Align_rate	Insert_size_average	Average_depth(X)	Coverage(%)	Coverage_5X(%)	Coverage_10X(%)
SRS703293	SRR1581044	S_9	Landrace_1	Landrace	Asia	Korea	missing	PRJNA260763	Seoul National University	Tae-Hun Kim	Blood	312200454	311064824	99.64	482	11.7	96.47	89.63	62.32
SRS703292	SRR1581043	S_8	Landrace_2	Landrace	Asia	Korea	missing	PRJNA260763	Seoul National University	Tae-Hun Kim	Blood	303872462	302787616	99.64	482	11.27	96.58	89.11	59.43
SRS703291	SRR1581041、42	S_7	Landrace_3	Landrace	Asia	Korea	missing	PRJNA260763	Seoul National University	Tae-Hun Kim	Blood	305615266	304620672	99.67	478	11.37	96.92	88.78	59.46
SRS703290	SRR1581040	S_20	Landrace_4	Landrace	Asia	Korea	missing	PRJNA260763	Seoul National University	Tae-Hun Kim	Blood	303359316	300981299	99.22	580	10.49	97.46	82.83	46.34
SRS703289	SRR1581037、38、39	S_19	Landrace_5	Landrace	Asia	Korea	missing	PRJNA260763	Seoul National University	Tae-Hun Kim	Blood	306063490	305143029	99.7	568	10.93	97.01	88.65	54.89
SRS703288	SRR1581035、36	S_18	Landrace_6	Landrace	Asia	Korea	missing	PRJNA260763	Seoul National University	Tae-Hun Kim	Blood	281509728	279426034	99.26	864	9.32	96.37	70.34	37.96
SRS703287	SRR1581033、34	S_17	Landrace_7	Landrace	Asia	Korea	missing	PRJNA260763	Seoul National University	Tae-Hun Kim	Blood	284953252	282454636	99.12	728	9.3	94.85	65.83	37
SRS703286	SRR1581031、32	S_15	Landrace_8	Landrace	Asia	Korea	missing	PRJNA260763	Seoul National University	Tae-Hun Kim	Blood	304004416	303026760	99.68	594	8.42	95.83	74.88	33.81
SRS703285	SRR1581028、29、30	S_14	Landrace_9	Landrace	Asia	Korea	missing	PRJNA260763	Seoul National University	Tae-Hun Kim	Blood	315139048	314137820	99.68	601	9.56	96.97	84.58	40.58
SRS703284	SRR1581027	S_13	Landrace_10	Landrace	Asia	Korea	missing	PRJNA260763	Seoul National University	Tae-Hun Kim	Blood	302035014	301021778	99.66	488	11.37	96.72	88.05	58.71
SRS703283	SRR1581026	S_12	Landrace_11	Landrace	Asia	Korea	missing	PRJNA260763	Seoul National University	Tae-Hun Kim	Blood	315296456	314222789	99.66	486	11.78	96.88	89.39	62.01
SRS703282	SRR1581025	S_11	Landrace_12	Landrace	Asia	Korea	missing	PRJNA260763	Seoul National University	Tae-Hun Kim	Blood	332274394	331209162	99.68	472	12.32	96.6	90.61	66.66
SRS703281	SRR1581024	S_10	Landrace_13	Landrace	Asia	Korea	missing	PRJNA260763	Seoul National University	Tae-Hun Kim	Blood	324136962	323085636	99.68	489	12.25	96.56	90.43	65.64
SRS6421720	SRR11475299	5624	Landrace_14	Landrace	European	Switzerland	M	PRJNA622908	ETH Zurich	Hubert Pausch	ear	281450850	280446378	99.64	339	15.75	98.16	96.72	86.39
SRS6421681	SRR11475260	6368	Landrace_15	Landrace	European	Switzerland	F	PRJNA622908	ETH Zurich	Hubert Pausch	ear	272468506	271435578	99.62	342	15.33	97.81	96.94	86.95
SRS6421680	SRR11475259	115	Landrace_16	Landrace	European	Switzerland	M	PRJNA622908	ETH Zurich	Hubert Pausch	ear	236733480	235890689	99.64	366	13.39	98.16	95.49	76
SRS6421653	SRR11475227	114	Landrace_17	Landrace	European	Switzerland	M	PRJNA622908	ETH Zurich	Hubert Pausch	ear	249648534	248775575	99.65	358	14.17	98.16	95.68	79.21
SRS4099337	SRR8270381	Blood-L	Landrace_18	Landrace	Asia	China	M	PRJNA507853	Sichuan Agricultural University		Blood	1044525846	1039939010	99.56	509	39.54	98.28	97.85	97.11
SRS3664411	SRR7686614	L401	Landrace_19	Landrace	Asia	China	M	PRJNA485589	Agricultural Genome Institute at Shenzhen, Chinese Academy of Agricultural Sciences	Zhonglin Tang	ear	869288958	865729753	99.59	477	41.17	98.19	97.43	95.67
SRS2043847	SRR5337620、21	Landraces_113	Landrace_20	Landrace	Asia	China	F	PRJNA378524	China Agricultural University	Jian-Feng Liu	ear	287655136	286329433	99.54	487	11.07	97.12	91	60.47
SRS1261807	SRR3118295，96	LA-180	Landrace_21	Landrace	Asia	China	F	PRJNA309108	Sichuan Agricultural University		Liver	800540194	797085682	99.57	180	29.67	97.88	97.43	96.49
Yorkshire
SRA	SRR	Sample name	Sample_ID	Breed	Continent	Country	Gender	Project	Sample provider institute	Sample provider name	Tissure	Clean_reads_number	Align_reads_number	Align_rate	Insert_size_average	Average_depth(X)	Coverage(%)	Coverage_5X(%)	Coverage_10X(%)
SRS7585535	SRR12897626	F03	Yorkshire_1	Yorkshire	Asia	China	F	PRJNA671763	Chinese Academy of Agricultural Sciences	Xinhua Hou	blood	334624228	333088399	99.54	260	16.81	97.84	97.06	90.22
SRS7585531	SRR12897630	F01	Yorkshire_2	Yorkshire	Asia	China	M	PRJNA671763	Chinese Academy of Agricultural Sciences	Xinhua Hou	blood	271906168	270983432	99.66	273	13.99	97.92	90.14	65.87
SRS703336	SRR1581141	s_5	Yorkshire_3	Yorkshire	Asia	Korea	missing	PRJNA260763	Seoul National University	Tae-Hun Kim	blood	321659420	320453722	99.63	497	12.1	96.84	91.43	65.5
SRS703334	SRR1581140	s_4	Yorkshire_4	Yorkshire	Asia	Korea	missing	PRJNA260763	Seoul National University	Tae-Hun Kim	blood	325889954	324551802	99.59	498	12.21	97.35	91.39	65.68
SRS703333	SRR1581139	s_2	Yorkshire_5	Yorkshire	Asia	Korea	missing	PRJNA260763	Seoul National University	Tae-Hun Kim	blood	326696740	325556461	99.65	485	12.35	97.11	91.27	66.64
SRS703332	SRR1581138	s_3	Yorkshire_6	Yorkshire	Asia	Korea	missing	PRJNA260763	Seoul National University	Tae-Hun Kim	blood	336621952	335314306	99.61	497	12.63	96.97	92.27	68.67
SRS703331	SRR1581137	s_1	Yorkshire_7	Yorkshire	Asia	Korea	missing	PRJNA260763	Seoul National University	Tae-Hun Kim	blood	307653498	306333092	99.57	465	11.62	96.85	91.29	62.73
SRS703327	SRR1581136	pig32	Yorkshire_8	Yorkshire	Asia	Korea	missing	PRJNA260763	Seoul National University	Tae-Hun Kim	blood	292464558	289464887	98.97	500	5.54	92.25	44.9	10.24
SRS703326	SRR1581135	pig31	Yorkshire_9	Yorkshire	Asia	Korea	missing	PRJNA260763	Seoul National University	Tae-Hun Kim	blood	348077396	344612170	99	412	7.98	96.86	70.65	26.25
SRS703325	SRR1581129、30、31	KL-8	Yorkshire_10	Yorkshire	Asia	Korea	missing	PRJNA260763	Seoul National University	Tae-Hun Kim	blood	321911056	320278226	99.49	348	7.44	97	75.79	21.55
SRS703324	SRR1581126、27、28	KL-7	Yorkshire_11	Yorkshire	Asia	Korea	missing	PRJNA260763	Seoul National University	Tae-Hun Kim	blood	502238144	500350322	99.62	312	10.42	97.57	89.2	49.73
SRS703323	SRR1581123、24、25	KL-6	Yorkshire_12	Yorkshire	Asia	Korea	missing	PRJNA260763	Seoul National University	Tae-Hun Kim	blood	350717052	348837265	99.46	358	10.38	97.38	88.48	50.35
SRS703322	SRR1581119、21、22	KL-5	Yorkshire_13	Yorkshire	Asia	Korea	missing	PRJNA260763	Seoul National University	Tae-Hun Kim	blood	332904392	331640938	99.62	319	8.76	97.31	82.07	35.82
SRS703321	SRR1581116、17、18	KL-4	Yorkshire_14	Yorkshire	Asia	Korea	missing	PRJNA260763	Seoul National University	Tae-Hun Kim	blood	338002958	335712849	99.32	369	8.92	97.56	82.27	35.92
SRS703320	SRR1581113、14、15	KL-3	Yorkshire_15	Yorkshire	Asia	Korea	missing	PRJNA260763	Seoul National University	Tae-Hun Kim	blood	335455392	334191315	99.62	277	9.92	97.54	85.01	44.96
SRS703319	SRR1581110、11、12	KL-2	Yorkshire_16	Yorkshire	Asia	Korea	missing	PRJNA260763	Seoul National University	Tae-Hun Kim	blood	348747822	346187732	99.27	364	10.44	97.67	85.76	47.35
SRS703317	SRR1581107、08、09	KL-1	Yorkshire_17	Yorkshire	Asia	Korea	missing	PRJNA260763	Seoul National University	Tae-Hun Kim	blood	350795230	348263255	99.28	363	9.95	97.62	84.57	44.16
SRS4099338	SRR8270380	Blood-Y	Yorkshire_18	Yorkshire	Asia	China	F	PRJNA507853	Sichuan Agricultural University	Tae-Hun Kim	blood	860274930	855803403	99.48	486	31.84	97.99	97.56	96.65
SRS2043916	SRR5337762、63	Yorkshires_114	Yorkshire_19	Yorkshire	Asia	China	F	PRJNA378524	China Agricultural University	Jian-Feng Liu	ear	298258658	296771765	99.5	487	11.42	97.31	91.65	63.17
ERS4525927	ERR4056961	100952	Yorkshire_20	Finnish Yorkshire	European	Finland	missing	PRJEB37960	ETH Zurich	NA	blood	308954152	307702276	99.59	424	15.07	98.16	95.43	80.03
ERS4525926	ERR4056960	100951	Yorkshire_21	Finnish Yorkshire	European	Finland	missing	PRJEB37959	ETH Zurich	NA	blood	252662970	251629656	99.59	432	12.32	98.09	93.15	67.05
ERS4525925	ERR4056959	100950	Yorkshire_22	Finnish Yorkshire	European	Finland	missing	PRJEB37958	ETH Zurich	NA	blood	265686510	264759586	99.65	432	12.99	98.08	93.86	71.4
ERS4525924	ERR4056958	100949	Yorkshire_23	Finnish Yorkshire	European	Finland	missing	PRJEB37957	ETH Zurich	NA	blood	311258312	310087482	99.62	425	15.19	98.16	95.69	81.12
ERS4525923	ERR4056957	100948	Yorkshire_24	Finnish Yorkshire	European	Finland	missing	PRJEB37956	ETH Zurich	NA	blood	301209858	299689355	99.5	435	14.7	98.13	95.13	78.52
